# Supplementary material for: Accessory subunit NDUFB4 participates in mitochondrial complex I supercomplex formation
Source: J Biol Chem. 2024 Jan 9;300(2):105626. doi: 10.1016/j.jbc.2024.105626 (PMC10862015; doi:10.1016/j.jbc.2024.105626)
Supplement: Parmar_NDUFB4_Metabolites [file mmc1.xlsx]

## Sheet: Sheet1
Sample	B4_n1	B4_n2	B4_n3	B4_n4	B4_n5	B4_n6	B4_n7	B4_n8	KO_n1	KO_n2	KO_n3	KO_n4	KO_n5	KO_n6	KO_n7	KO_n8	N24A_n1	N24A_n2	N24A_n3	N24A_n4	N24A_n5	N24A_n6	N24A_n7	N24A_n8
Group	B4	B4	B4	B4	B4	B4	B4	B4	KO	KO	KO	KO	KO	KO	KO	KO	N24A	N24A	N24A	N24A	N24A	N24A	N24A	N24A
Acetyl-CoA	0.029982	0.038464	0.0372598	0.039487	0.0481703	0.0516157	0.0663882	0.0559322	0.0456807	0.0647763	0.0574533	0.0510944	0.0480644	0.0407407	0.052263	0.0430879	0.0429896	0.0313166	0.0399851	0.0388857	0.0401675	0.0389742	0.0341118	0.0223019
Adenine	0.000411129	0.00111302	5.71e-05	0.000654237	0.00154417	6.91e-05	0.000632073	0.000748911	0.00164419	0.00152295	0.00156538	0.00150017	0.00109631	0.00116816	0.00142581	0.00134108	0.00115564	0.00124043	0.000765835	0.000740479	0.000998572	0.00100877	0.000409329	7.47e-05
Cyclic AMP	0.00312357	0.00337364	0.00478026	0.00393601	0.00359543	0.00437384	0.00467985	0.00374387	0.00194787	0.00379465	0.00333432	0.00379475	0.0031829	0.00252301	0.00321749	0.00207464	0.00274782	0.00331447	0.00318731	0.00279424	0.00253345	0.00254437	0.00267758	0.00243699
Adenosine 3',5'-diphosphate	4.20422	4.03228	1.71384	6.89493	8.27969	1.08052	5.43958	3.02788	6.76423	6.2885	6.80384	4.88038	4.96095	7.02199	7.36362	0.409082	2.27547	2.53628	7.4187	4.80978	3.92897	3.13155	6.1677	3.57561
Adenosine monophosphate	1.50839	1.07299	0.571525	3.00723	4.94825	0.13556	1.25624	0.660906	3.37554	1.54384	1.7819	1.24207	1.28945	3.09114	2.65792	0.0992935	0.49663	0.869603	2.63976	1.40151	0.88532	0.679031	3.04418	1.00935
Adenosine triphosphate	7.48076	8.94811	15.4628	8.65087	5.94565	17.8778	11.3868	11.5992	2.64626	7.1821	6.24885	8.0246	6.62128	3.5772	5.08571	9.85248	8.18312	10.7269	6.20278	6.19187	5.56456	8.0489	6.66654	11.6127
Adipic acid	0.0664531	0.0455968	0.113017	0.159444	0.0421174	0.122379	0.0284766	0.0499926	0.0609623	0.0887883	0.0728364	0.152013	0.102393	0.0953254	0.0714966	0.0736644	0.0580577	0.139915	0.0601326	0.08652	0.0256995	0.0765134	0.0401622	0.0481354
ADP-Ribose	0.000239894	0.00022736	0.000237932	0.000259897	0.000257915	0.000319609	0.000255488	0.000197705	0.000367414	0.000305522	0.00027179	0.000199581	0.000493811	0.000237554	0.000458674	0.000424617	0.000263157	0.000299326	0.000210792	0.000238374	0.000170858	0.00022497	0.000193378	0.000168919
Alanine	5.58087	7.15689	8.22987	7.75747	7.44204	8.27924	7.85839	7.24938	6.20844	8.4698	9.387	8.42474	7.36498	7.75378	9.2768	7.27006	6.19325	6.98008	7.15522	5.99618	4.81202	6.2513	5.56898	6.51439
alpha-D-Glucose-1-phosphate	0.028155	0.0377393	0.0339596	0.0372349	0.0295601	0.0444164	0.0378998	0.0412245	0.0231753	0.0354751	0.0333497	0.035982	0.030742	0.027323	0.0351072	0.0287051	0.0411075	0.0567377	0.0359085	0.0276234	0.019246	0.0280774	0.0202224	0.0313763
alpha-Ketoglutaric acid	1.01227	1.46027	1.4259	0.980468	0.966991	1.40067	1.12492	0.820835	1.88436	2.46859	2.6283	2.51541	2.17379	1.90407	2.30829	2.22135	1.41341	1.5419	1.12468	0.951237	0.744539	0.968856	0.706491	0.796191
Aminoadipic acid	0.0676238	0.101576	0.110473	0.084635	0.0844894	0.10107	0.0949059	0.094091	0.224294	0.40368	0.487013	0.422691	0.434726	0.397006	0.471491	0.310702	0.14978	0.159563	0.100643	0.0830767	0.0795942	0.123429	0.0812501	0.0831775
Arginine	0.134924	0.179515	0.177258	0.175694	0.179254	0.160586	0.143472	0.143978	0.231784	0.307521	0.280263	0.296386	0.302919	0.259619	0.254961	0.300742	0.182029	0.193504	0.171693	0.160457	0.143427	0.15002	0.112051	0.116368
Asparagine	0.0137338	0.0201448	0.0367082	0.0366532	0.0248725	0.0287602	0.0466277	0.0253048	0.0276197	0.0355061	0.0475278	0.0373923	0.0251454	0.0321529	0.0396644	0.0214605	0.0262749	0.0285488	0.0330128	0.0243865	0.0256443	0.0298125	0.0214323	0.0229293
Aspartic Acid	0.393771	0.5754	0.682537	0.646003	0.611334	0.680762	0.671878	0.691042	0.301875	0.472335	0.745836	0.683827	0.713887	0.604233	0.744132	0.621752	0.471901	0.570969	0.50464	0.453609	0.405425	0.510209	0.274905	0.311034
Carnitine	0.0273165	0.0387379	0.0387259	0.0233695	0.0311536	0.0264614	0.0315257	0.0391981	0.0459235	0.0768008	0.111593	0.0959629	0.0681665	0.0960038	0.110512	0.040346	0.0337871	0.0330028	0.0254825	0.0253496	0.0236857	0.031469	0.0213531	0.0172526
cis-Aconitic acid	0.0182617	0.0250086	0.0284453	0.025991	0.0200877	0.0239398	0.0225307	0.0190879	0.00474992	0.00985415	0.00596514	0.00430297	0.00334964	0.00156047	0.00138517	0.00423324	0.0157236	0.0206978	0.0190925	0.0134737	0.0103369	0.0132869	0.0179745	0.0209386
Citramalic acid	0.00805849	0.00812011	0.00990857	0.0133408	0.00819391	0.0106445	0.00765135	0.00752822	0.0149839	0.0193389	0.0222175	0.0234633	0.0211912	0.0204284	0.0226581	0.0252882	0.00894873	0.0114602	0.011936	0.012839	0.00632503	0.00881648	0.00837975	0.00780655
Citric acid	0.978102	1.18726	1.3604	1.1302	1.11756	1.36152	1.15459	0.914621	0.396308	0.528026	0.359925	0.366774	0.293081	0.212249	0.243821	0.374986	0.863787	1.03743	0.957342	0.764007	0.601167	0.715492	0.901316	0.983632
Citrulline	0.00152612	0.00214595	0.0029671	0.00228166	0.00208268	0.00229687	0.00245962	0.00201859	0.00187166	0.00285135	0.003033	0.00259078	0.0021877	0.00244187	0.00319908	0.00170899	0.00210967	0.00207359	0.00261799	0.00155008	0.00151624	0.00238682	0.00164678	0.00201984
Coenzyme A	0.0575459	0.0543815	0.0943583	0.0846804	0.064152	0.103042	0.0834493	0.0692918	0.040546	0.0505935	0.0506105	0.0544795	0.0560292	0.0477829	0.0622465	0.0639791	0.0516178	0.04359	0.0645565	0.0570484	0.0353421	0.0472867	0.0609656	0.0849198
Creatine	33.4857	43.5206	50.7255	44.4489	41.5667	48.4607	41.9994	42.7804	31.2935	45.3154	52.5786	45.2836	34.8767	42.2152	50.3568	32.8234	36.69	42.4479	41.3493	31.9579	26.1461	34.4535	28.4732	36.7707
Creatinine	0.0887059	0.126386	0.125334	0.131849	0.206632	0.118791	0.177724	0.0952065	0.153845	0.106476	0.181801	0.143451	0.202049	0.146741	0.299071	0.16358	0.111951	0.114268	0.128774	0.106037	0.11995	0.106149	0.0862233	0.0847055
Cyclic ADP Ribose	0.00260988	0.00388108	0.00377528	0.00381261	0.00373614	0.00359341	0.00351621	0.00359823	0.00333601	0.00453685	0.00498705	0.00139222	0.00435302	0.00228467	0.0049882	0.00323065	0.00331658	0.0037186	0.00367737	0.00294548	0.00255857	0.0033574	0.00269419	0.00311794
Cystathionine	0.339692	0.433658	0.520985	0.442761	0.473651	0.445748	0.432349	0.493575	0.240325	0.405001	0.460167	0.362989	0.290943	0.353219	0.425383	0.181436	0.335143	0.369011	0.371786	0.309398	0.295776	0.373595	0.31235	0.366746
Cystine	7.59e-05	0.000159894	0.000187887	0.000158852	0.000159122	9.47e-05	0.000122647	0.000155018	0.000103913	0.000213221	0.000294168	0.000183034	8.66e-05	0.000228717	0.000239894	3.79e-05	0.000113045	8.45e-05	0.000159656	8.75e-05	0.000147639	0.000105391	7.51e-05	0.000107043
Cytidine	0.0049683	0.0037739	0.00463084	0.00571048	0.00836965	0.00884973	0.00689351	0.00572458	0.00838219	0.00666582	0.00716477	0.00863697	0.0095155	0.0061272	0.00921499	0.017308	0.00526019	0.00472854	0.00460813	0.0056644	0.00378485	0.00404349	0.0058031	0.00605274
Cytidine diphosphate	0.704129	1.17833	0.044574	1.93667	2.1488	0.0433489	1.36542	0.588415	1.84952	1.29591	1.66286	1.23923	0.91979	2.03394	2.04228	0.0252397	0.642678	0.639382	2.09594	0.881554	0.688879	0.821234	1.76656	0.289208
Cytidine monophosphate	0.0207855	0.0246399	0.00508844	0.0452559	0.012342	0.0174733	0.0341939	0.0200528	0.0366997	0.0375578	0.0422093	0.0282518	0.0248322	0.048627	0.0498896	0.0134042	0.0195129	0.0139435	0.0436814	0.00744303	0.0212704	0.0181187	0.0392939	0.00611757
Cytidine triphosphate	1.7997	2.28855	3.85408	2.19932	1.6826	4.43028	3.02065	2.98956	0.664107	1.58382	1.66247	2.05248	1.6749	0.970601	1.39397	2.36294	1.9556	2.54538	1.55592	1.52204	1.38423	1.93516	1.61813	2.66569
Deoxyadenosine diphosphate	0.0962713	0.160715	0.00800325	0.282632	0.319203	0.00648256	0.191667	0.0751849	0.308519	0.208868	0.248643	0.200993	0.129266	0.276593	0.247534	0.00610287	0.0963742	0.0858217	0.317139	0.138407	0.107647	0.109732	0.250322	0.0405538
Deoxyadenosine triphosphate	0.0351383	0.0417656	0.0631054	0.0486322	0.0353087	0.0691131	0.0534116	0.0465466	0.0217813	0.0355652	0.0319021	0.0381586	0.0284803	0.0204872	0.0308599	0.031942	0.0352907	0.0421404	0.0317828	0.0327088	0.0272393	0.0333471	0.0335987	0.050188
Deoxycytidine	0.0123291	0.0108483	0.0131716	0.0129549	0.0154094	0.0235481	0.0148736	0.0132551	0.0124555	0.0115101	0.00995245	0.014685	0.0173289	0.0110211	0.0127743	0.0258838	0.0111553	0.00965313	0.0116875	0.0116866	0.00810369	0.00927516	0.0111896	0.0186505
Deoxycytidine monophosphate	0.000891056	0.00171552	0.00233138	0.00155474	0.00111655	0.00360322	0.00263704	0.00169519	0.000626248	0.000361513	0.00033545	0.0010424	0.000464194	0.000542215	0.000388731	0.000621399	0.000925575	0.00177965	0.00136322	0.000646598	0.000197716	0.000913016	0.00211262	0.00137906
Deoxycytidine triphosphate	0.0256618	0.027757	0.0318638	0.0297291	0.0305989	0.0293214	0.0332933	0.0305246	0.0163696	0.0296434	0.0304451	0.0279801	0.0261406	0.0218756	0.0262524	0.0273935	0.0250538	0.0277752	0.0264148	0.0252283	0.0212149	0.025174	0.0200657	0.02512
Deoxyribose	0.00232611	0.00326424	0.00344933	0.00416626	0.00358706	0.00306802	0.00330729	0.00264379	0.0032794	0.0037891	0.0045742	0.005234	0.00377593	0.00453591	0.00512955	0.00369522	0.00267899	0.00268611	0.00370255	0.00247185	0.00204213	0.00289579	0.00211851	0.00224073
Deoxyribose 5-phosphate	0.00855217	0.013459	0.0146921	0.0139997	0.013156	0.0152666	0.0154669	0.0126163	0.00775975	0.0124535	0.0150967	0.0151221	0.0109793	0.012014	0.0147713	0.00935373	0.0117199	0.0126448	0.0130139	0.00943282	0.00872744	0.011099	0.0104624	0.010949
dTDP	0.138836	0.177839	0.339809	0.160868	0.100318	0.401292	0.233074	0.243674	0.0423972	0.117247	0.102132	0.12506	0.0996546	0.0579679	0.0746236	0.173215	0.151297	0.214989	0.102446	0.108942	0.094304	0.148807	0.118175	0.22339
Deoxyuridine	0.00270304	0.00124212	0.0037294	0.00320602	0.00246625	0.00505871	0.00200992	0.00122718	0.00162667	0.000839692	0.000555472	0.00151442	0.00141024	0.000740042	0.000838961	0.00362377	0.00125996	0.00372823	0.00191407	0.00166866	0.000900982	0.0010959	0.00410909	0.00412894
4,5-Dihydroorotic acid	0.00747538	0.02004	0.0197053	0.0134644	0.0119655	0.0127126	0.0127435	0.0110762	0.00896532	0.0235854	0.03638	0.0263162	0.0130268	0.0185591	0.0165495	0.0065587	0.0184343	0.0314893	0.0171067	0.00940119	0.0098831	0.0188766	0.00972415	0.00829233
Dihydroxyacetone phosphate	0.472755	0.605008	0.669018	0.761512	0.665462	0.555076	0.656396	0.541379	0.571468	0.738843	0.723177	0.731946	0.576156	0.739922	0.571787	0.707153	0.349799	0.41905	0.610377	0.608505	0.405979	0.343394	0.372444	0.534252
Erythrose 4-phosphate	0.19728	0.344425	0.308741	0.304768	0.198121	0.372142	0.314955	0.30254	0.106091	0.190389	0.215531	0.280202	0.187247	0.176762	0.255982	0.135518	0.316956	0.411339	0.260056	0.176207	0.146518	0.230752	0.127187	0.191957
Flavin adenine dinucleotide	0.0157389	0.0222293	0.0182714	0.0228588	0.0230484	0.0196114	0.0173327	0.0123267	0.0263852	0.0253653	0.0333023	0.0274447	0.0236806	0.0187983	0.0315131	0.0253131	0.0185783	0.0216039	0.0266447	0.0174231	0.0125896	0.0177468	0.0177453	0.0136236
Fructose 6-phosphate	0.0904636	0.108292	0.137944	0.0909696	0.0696533	0.1568	0.124378	0.118483	0.0291045	0.0668147	0.0782745	0.105756	0.0800497	0.0694075	0.0885251	0.0674177	0.0900626	0.139643	0.0832274	0.0738519	0.047749	0.0648627	0.0692978	0.106842
Fructose 1,6-bisphosphate	0.440539	0.730818	0.964999	0.545406	0.515252	0.896403	0.704153	0.620217	0.390584	0.704414	0.6387	0.762837	0.679922	0.449691	0.711969	0.502893	0.697298	0.84139	0.53632	0.490852	0.426758	0.536463	0.397311	0.607836
Fumaric acid	0.711617	0.874046	1.04507	0.938555	0.915368	0.994557	0.916256	0.771503	0.971739	1.25939	1.33074	1.20068	1.09768	0.968654	1.17008	1.03163	0.83678	0.893683	0.794035	0.749443	0.575658	0.710355	0.64535	0.726026
gamma-Glu-Cys	0.00871175	0.0128068	0.0141318	0.0124901	0.0102351	0.0104354	0.0114378	0.0167985	0.0050066	0.0112007	0.0149301	0.0153757	0.0156801	0.0114085	0.0175394	0.0165272	0.0123696	0.0135261	0.00968392	0.010675	0.0109946	0.0138983	0.00324332	0.007847
Gluconic acid	0.0145291	0.0214577	0.0273228	0.0194067	0.017201	0.0258925	0.0229604	0.018712	0.00891395	0.0221553	0.0217705	0.0224345	0.0149015	0.019569	0.0166771	0.0111363	0.0222269	0.0233805	0.0159115	0.0119616	0.0087697	0.0204687	0.016859	0.0163619
Glucose 6-phosphate	0.364535	0.613642	0.53304	0.533077	0.415539	0.644993	0.544506	0.641479	0.182656	0.354261	0.390291	0.500529	0.32289	0.302647	0.436395	0.221511	0.582416	0.760984	0.389797	0.310958	0.287859	0.388051	0.214733	0.326747
Glutamic acid	5.2086	6.59127	7.44539	7.03379	6.93001	7.41662	6.97876	6.27139	5.79133	7.32373	8.37033	7.71174	7.82425	7.22143	8.71791	7.93034	5.91713	6.6854	6.63608	5.78352	4.75519	5.7518	4.84566	5.40876
Glutamine	3.73729	4.48952	5.3865	4.34929	4.34835	5.07138	5.02616	4.03303	4.45154	6.04343	7.55308	6.25217	5.30478	6.16864	7.2779	3.01876	4.16196	4.38702	4.70685	3.46096	3.06549	4.09687	2.93332	3.45431
Oxidized glutathione	0.365735	0.310502	0.489788	0.377999	0.347601	0.571921	0.427668	0.350434	0.295656	0.294317	0.256506	0.351868	0.477345	0.252434	0.259802	0.897474	0.282761	0.355086	0.306488	0.313009	0.199242	0.254076	0.379662	0.425873
glutathione	7.69239	9.56361	11.3534	10.0269	9.82773	11.2485	10.3503	9.28949	6.83485	9.54555	10.8971	10.1146	9.47958	8.77131	10.4113	8.63647	8.09392	9.28873	8.69085	7.39443	6.18947	7.69361	6.61202	7.46724
Glyceric acid	0.0189404	0.0569959	0.028279	0.055751	0.0405789	0.0302213	0.0551343	0.018475	0.0362816	0.0657074	0.0605384	0.0836473	0.0349363	0.0837571	0.0524687	0.0293765	0.0497787	0.0415462	0.0565129	0.0170808	0.0103625	0.0536849	0.0559715	0.0143777
Guanosine	0.00210379	0.00453794	0.00441805	0.00387463	0.00324525	0.00314027	0.0022761	0.00130979	0.00196144	0.00176555	0.00195161	0.00316743	0.00164036	0.00163767	0.00230565	0.00163423	0.001134	0.00439491	0.00404774	0.00100978	0.000994805	0.00150674	0.0056067	0.00251005
Guanosine diphosphate	0.232278	0.3946	0.015925	0.673732	0.780176	0.0139303	0.481338	0.198461	0.70382	0.513844	0.714609	0.50717	0.338525	0.733957	0.757141	0.0120163	0.234284	0.241688	0.774004	0.301616	0.300209	0.289465	0.583679	0.107836
Guanosine triphosphate	1.64085	2.24835	3.73771	2.29691	1.6362	4.10327	2.71539	2.81061	0.786345	1.75005	1.7098	2.09342	1.73216	0.98531	1.38514	2.569	1.90904	2.59982	1.69654	1.70995	1.25721	1.96868	1.69762	2.65465
Hexose	2.27829	1.80571	1.33562	1.96046	2.41883	3.40423	2.07622	1.56465	4.18759	2.02658	2.10339	4.8098	9.85495	4.03589	4.5465	18.2602	2.18436	2.41007	1.57435	3.2414	1.44087	1.39242	1.47167	1.36014
Histidine	0.142488	0.175201	0.207671	0.194106	0.17382	0.179473	0.184331	0.16668	0.19882	0.266031	0.295461	0.242895	0.246206	0.243712	0.296025	0.214824	0.178968	0.191891	0.187238	0.146315	0.143718	0.166006	0.118942	0.130022
L-2-Hydroxyglutaric acid	0.0566053	0.0675422	0.0882809	0.0682018	0.0610076	0.0832557	0.0683943	0.0534729	0.062697	0.0920021	0.0879838	0.0854898	0.0692921	0.0571681	0.0667542	0.0700974	0.0595938	0.0699767	0.0674816	0.0511249	0.0381088	0.0475031	0.0576647	0.0692519
Hypotaurine	0.260569	0.386656	0.427933	0.366629	0.3595	0.359755	0.369597	0.342087	0.268165	0.41115	0.455707	0.39116	0.327876	0.37448	0.423635	0.203548	0.325905	0.366864	0.368458	0.281303	0.252392	0.340998	0.260658	0.309434
Inosine	0.00806387	0.025639	0.010427	0.023487	0.0224058	0.0073197	0.0120959	0.00609109	0.0121934	0.00495026	0.00779342	0.0175844	0.00665788	0.00726391	0.00664888	0.00931165	0.00643266	0.0156981	0.031244	0.00635409	0.00472787	0.00739466	0.0378623	0.00827257
Inosine monophosphate	0.0139684	0.0195705	0.0450241	0.0250114	0.0286699	0.0372713	0.0345984	0.0230664	0.0197691	0.0303389	0.0368022	0.0361044	0.0314328	0.0230124	0.029834	0.0372526	0.0220132	0.0248252	0.0308208	0.0239758	0.0197561	0.0209464	0.025134	0.0294119
Isoleucine	2.73369	3.36889	3.92227	3.47872	3.3651	4.31295	3.63377	3.20969	3.16428	3.80141	3.27786	4.28925	4.36672	2.80788	3.29977	5.73506	2.97634	3.78958	3.25139	3.16695	2.30569	2.57407	2.84571	3.40557
Kynurenine	0.00173595	0.00200383	0.00272183	0.00224475	0.00215647	0.0027453	0.00239374	0.00179325	0.00199072	0.00232913	0.00114452	0.000699304	0.00222743	0.00063866	0.00172416	0.00312331	0.00176707	0.0020852	0.00210637	0.00182907	0.00135356	0.00167501	0.00163012	0.00212044
Lactic acid	7.07506	8.51817	8.93258	8.40329	8.35814	9.98442	8.5874	6.98477	9.93952	11.5009	10.2972	11.0203	11.4812	8.71089	10.1374	14.2749	7.39699	8.69517	8.0495	7.4419	5.32164	6.55427	6.95359	8.19101
Leucine	3.07913	3.48101	4.27581	3.81009	3.76437	4.9198	3.81868	3.46617	3.59378	4.2814	3.7497	4.38783	4.7003	3.36568	3.87715	6.53358	3.3253	3.78484	3.40987	3.44382	2.52352	2.914	3.08324	3.54047
Malic acid	1.95296	2.32478	2.77579	2.39634	2.22424	2.92312	2.39175	2.01411	2.46129	3.45798	3.19866	3.05879	2.33055	1.82655	1.94961	2.14187	1.94069	2.35161	2.09069	1.67021	1.34384	1.57563	1.88611	2.06532
Methionine	0.890133	1.03948	1.24693	1.12949	1.08131	1.40757	1.10495	1.04386	0.998717	1.26926	1.26077	1.37842	1.40592	1.01301	1.17769	1.96007	0.979134	1.17897	1.03002	0.953805	0.748858	0.856741	0.862167	0.949701
1-Methylnicotinamide	6.81e-05	0.000370417	0.000261992	0.000102376	7.76e-05	0.000350573	9.94e-05	0.000355046	0.000264041	0.00033744	0.000156992	7.82e-06	0.000310287	7.24e-05	0.00024142	9.86e-05	0.000162857	0.000287899	0.000119905	0.000307113	9.35e-05	0.000147415	0.000311444	0.00015603
N-Acetylaspartic acid	1.15268	1.34574	1.71146	1.50487	1.3393	1.83999	1.5463	1.41032	0.550824	0.818282	0.804664	0.792451	0.687406	0.581398	0.682676	0.647673	1.07487	1.33985	1.21396	0.981539	0.838117	1.00854	1.08924	1.21836
N-Acetylglutamic acid	0.155634	0.174878	0.254139	0.212662	0.188371	0.281687	0.231909	0.196658	0.126052	0.199563	0.153461	0.162677	0.127	0.107421	0.130977	0.135743	0.16289	0.198983	0.220868	0.17	0.13386	0.161439	0.209202	0.256075
N-Acetylneuraminic acid	0.124475	0.176819	0.153907	0.170519	0.158826	0.176433	0.169579	0.135073	0.163841	0.202316	0.21508	0.199797	0.164613	0.163104	0.192129	0.179527	0.148846	0.162805	0.166344	0.107304	0.0919334	0.12461	0.135212	0.126708
Carglumic acid	0.000862087	0.00110643	0.00140898	0.00123054	0.00112563	0.00151556	0.00115584	0.00099985	0.00127277	0.00155022	0.0014475	0.00143553	0.00157579	0.00120269	0.00141893	0.00158082	0.001372	0.00109408	0.00121288	0.00107263	0.000843882	0.000995952	0.00109548	0.00128044
Nicotinamide	0.00888742	0.00722563	0.0100498	0.00950385	0.0102255	0.015785	0.0101545	0.00992979	0.00933449	0.00918043	0.0079115	0.0112015	0.015494	0.00710954	0.00890736	0.0238549	0.0103714	0.0104498	0.00822349	0.00912934	0.00471782	0.00557702	0.00772089	0.0107565
Nicotinamide adenine dinucleotide	0.102195	0.14084	0.14408	0.141861	0.136877	0.139445	0.13512	0.12812	0.123592	0.169366	0.155574	0.0347645	0.181552	0.0617812	0.183262	0.135954	0.125655	0.142577	0.135894	0.114865	0.09568	0.124191	0.100029	0.114979
NADH	0.00905569	0.0124185	0.0128242	0.0125799	0.0123265	0.0123975	0.0121099	0.0117205	0.0110992	0.0151509	0.0139707	0.00323019	0.0162027	0.00546175	0.0162504	0.012222	0.0111366	0.0127069	0.0120069	0.0103732	0.00859568	0.0110902	0.00911106	0.0103296
NADPH	0.00162525	0.0022597	0.00226429	0.00221766	0.00230402	0.00236791	0.0021355	0.00206332	0.00117548	0.00206789	0.00170098	0.00411171	0.00298987	0.00846021	0.00193824	0.0018901	0.00177461	0.00197812	0.00178283	0.00137887	0.00163285	0.00195409	0.00135977	0.00162389
Nicotinamide adenine dinucleotide phosphate	0.00107809	0.00277311	0.00158076	0.00135832	0.00131392	0.00156879	0.00129744	0.00143114	0.000352007	0.0016247	0.000627676	0.00460129	0.00133253	0.00948941	0.00108341	0.00124838	0.00176168	0.00161233	0.00116043	0.00131402	0.000977224	0.000974804	0.000431811	0.000959194
Nicotinamide Riboside	1.55e-05	1.58e-05	2.04e-05	1.99e-05	2.05e-05	2.28e-05	3.35e-05	1.29e-05	5.64e-05	6.7e-05	2.11e-05	1.29e-05	3.05e-05	1.73e-05	0.000102319	5.52e-05	2.65e-05	2.12e-05	2.88e-05	2.48e-05	2.48e-05	2.81e-05	1.19e-05	1.79e-05
O-Phosphorylethanolamine	0.0781873	0.108098	0.134257	0.110688	0.0855927	0.128444	0.106672	0.0966176	0.0681276	0.119514	0.109416	0.0928415	0.08407	0.0947345	0.0903222	0.0696952	0.0908523	0.106455	0.108681	0.0791819	0.0655516	0.0975995	0.0893783	0.0906634
Orotic acid	0.00384326	0.00548863	0.00858246	0.00487683	0.00504205	0.0085278	0.00694927	0.00441234	0.00183823	0.00423345	0.00397179	0.00406239	0.00218165	0.00173981	0.00203641	0.00233374	0.00463784	0.0063128	0.00530196	0.00361907	0.00307128	0.00380113	0.00697417	0.00830097
Pantothenic acid	0.367623	0.439848	0.531019	0.482007	0.452087	0.581828	0.493654	0.411801	0.31228	0.404279	0.429303	0.443714	0.39825	0.334654	0.400757	0.48317	0.392038	0.45705	0.443167	0.351998	0.26693	0.320297	0.377511	0.405753
Pentose Alcohol	0.00477088	0.00631227	0.00746898	0.00677156	0.00644125	0.00763064	0.00763014	0.00604096	0.00742808	0.0108115	0.0138995	0.0127648	0.0101163	0.0120387	0.0128279	0.00810959	0.0069439	0.00740342	0.00669485	0.00597257	0.00507932	0.00737104	0.00613279	0.00614363
Pentose	0.0216364	0.0300481	0.036978	0.0418883	0.0350763	0.0301766	0.0285702	0.0127432	0.0259297	0.0176007	0.0292363	0.0405214	0.0342859	0.0426749	0.0298535	0.0575618	0.0116285	0.0168865	0.0355909	0.0189325	0.0126654	0.0156218	0.026003	0.0209689
Phenylalanine	1.4087	1.59879	1.98664	1.77546	1.71352	2.32049	1.82907	1.61477	1.5149	1.90137	1.8013	2.00597	2.14509	1.48305	1.68919	3.12822	1.53054	1.85233	1.63119	1.53153	1.13067	1.36885	1.48171	1.64753
Phenylpyruvic acid	0.0111658	0.0104298	0.0118607	0.0103626	0.0108003	0.0115231	0.0136501	0.00851024	0.0161272	0.0225809	0.0159314	0.0181397	0.0220243	0.0153989	0.0123063	0.0327335	0.00793347	0.0112295	0.0107704	0.0102124	0.00646083	0.0105263	0.00877195	0.00669809
Phosphoenolpyruvic acid	9.68e-05	4.41e-05	0.000938311	2.38e-05	0.000523215	0.00128868	2.12e-05	4.69e-05	9.13e-05	0.00153862	0.000636993	8.01e-05	0.00096972	0.00329655	0.0061493	0.00283646	0.00209954	2.82e-05	4.94e-05	2.4e-05	0.00131888	0.00030046	2.31e-05	0.000287235
3-Phosphoglyceric acid	0.103294	0.136966	0.0127434	0.206495	0.129678	0.0185726	0.149052	0.0794553	0.114793	0.142022	0.138235	0.160395	0.102374	0.118942	0.134037	0.0188435	0.103392	0.0793362	0.217929	0.104361	0.0705695	0.0891553	0.139829	0.0578027
Proline	2.96065	3.65861	5.03692	4.49997	4.23496	4.82504	4.5083	4.12764	2.62009	3.94787	3.52048	3.43784	2.40952	2.6215	2.83132	1.77868	2.87515	3.21593	3.58938	2.81842	2.59489	3.22039	3.44448	3.93355
Pyridoxal	0.0110117	0.00632336	0.0165656	0.0155133	0.0104772	0.0205018	0.00885636	0.00602139	0.00536167	0.00517799	0.004729	0.00660671	0.00474649	0.00411581	0.00465177	0.00866083	0.00446769	0.00743617	0.010012	0.00578013	0.0040071	0.00444798	0.0176298	0.0153959
Pyridoxal 5 phosphate	0.0441155	0.111877	0.0933285	0.0607068	0.0683124	0.140716	0.121917	0.122598	0.101121	0.172257	0.16342	0.125234	0.11121	0.10085	0.13131	0.102416	0.128359	0.116238	0.09998	0.0828388	0.0723531	0.109734	0.0280678	0.0398514
Pyridoxine	0.0435322	0.0465886	0.0541479	0.0527804	0.0494786	0.0758178	0.0550619	0.0468731	0.0492323	0.0494196	0.0461749	0.0635811	0.0764049	0.0429608	0.0500776	0.145595	0.0440213	0.0507706	0.0477194	0.0501177	0.0305947	0.0353992	0.0463027	0.0532585
Pyroglutamic acid	2.1535	2.27164	2.31458	2.00327	1.93299	3.0492	2.00478	1.52266	2.76348	2.84395	2.00923	2.65907	3.26351	1.49996	1.59839	5.7363	1.93731	2.44534	1.81356	1.93109	1.3156	1.29214	2.30448	2.60718
Pyruvic acid	1.15456	1.06916	0.908297	1.05943	1.17498	1.27661	1.08097	0.858882	1.20735	1.1673	0.969946	1.10465	1.12035	0.858105	0.914369	1.56081	0.782181	0.716072	0.750703	0.735538	0.497133	0.510549	0.839659	0.980221
Riboflavin	0.00586705	0.0074526	0.00654313	0.00734768	0.00616908	0.0123399	0.00713327	0.00650052	0.00933977	0.00602598	0.00719052	0.00803771	0.00909187	0.00542738	0.00757509	0.0183187	0.00640634	0.00690467	0.00768349	0.00676883	0.00377954	0.00489672	0.00644209	0.00827212
D-Ribulose 5-phosphate	0.00974517	0.0198383	0.0135814	0.0150564	0.0202956	0.0150919	0.0149782	0.0152963	0.0260659	0.0362998	0.0479361	0.0490799	0.0352966	0.0481787	0.0542816	0.0351369	0.0181114	0.0165046	0.017033	0.0190917	0.0202837	0.0163602	0.00601932	0.00860835
Ribulose phosphate	0.234514	0.379245	0.272734	0.313266	0.317971	0.331045	0.37933	0.342593	0.310078	0.507405	0.625225	0.690708	0.362209	0.570604	0.618088	0.452376	0.312028	0.269229	0.267873	0.337508	0.287581	0.22581	0.11878	0.208847
S-Adenosylhomocysteine	0.0456895	0.0440824	0.0518867	0.0532185	0.0520304	0.0649575	0.0519091	0.0496833	0.0364666	0.0423371	0.0403486	0.0455202	0.0422976	0.0383834	0.0395328	0.0472132	0.0411478	0.0495374	0.0415167	0.0418446	0.023977	0.0302775	0.039657	0.0493539
Salicylic Acid	0.00434709	0.0051944	0.00546116	0.00583178	0.00455719	0.00335266	0.00358588	0.00365906	0.00929194	0.0110517	0.0128614	0.0112225	0.0108156	0.0122549	0.0136735	0.00909568	0.00481067	0.0055435	0.00600999	0.0054904	0.00366972	0.00636125	0.00431593	0.00261
Sedoheptulose-7-phosphate	0.0194611	0.02491	0.0228353	0.0222364	0.0224237	0.0367364	0.0252943	0.0242272	0.0184346	0.0240374	0.0259599	0.0296427	0.0273686	0.0229856	0.0296947	0.0314116	0.0280749	0.0282049	0.0216622	0.0223236	0.0194796	0.0193232	0.0124552	0.0165738
Serine	0.190003	0.316356	0.26055	0.258053	0.262403	0.203127	0.223516	0.21449	0.706108	1.03479	1.24229	0.988202	0.90869	0.970361	1.15921	0.710564	0.388186	0.415832	0.337629	0.285516	0.261121	0.309237	0.143383	0.147338
Serotonin	0.000146447	0.000189552	0.000195801	0.000288897	0.00040891	0.000300266	0.000342797	0.000303974	0.000372483	0.000304772	0.000424012	0.000439335	0.000860005	0.000499288	0.00104044	0.00133731	0.000214608	0.000240591	0.000192546	0.000288899	0.000294779	0.000286037	0.000107596	0.000150492
Succinic acid	0.193417	0.214957	0.226376	0.189665	0.145835	0.235661	0.157508	0.138863	0.0967716	0.0912318	0.0669093	0.113372	0.147511	0.0608649	0.0800908	0.336862	0.146258	0.176196	0.155916	0.13505	0.0768438	0.0887347	0.138534	0.151527
Taurine	4.59872	5.75328	6.73189	6.10996	6.00764	6.56521	6.27287	5.60965	3.94727	5.71552	6.37648	5.84102	5.53502	5.20997	6.32264	4.89773	4.90177	5.70355	5.35078	4.50748	3.84533	4.88183	4.03579	4.63527
Thiamine	0.032811	0.0508604	0.0522307	0.0527987	0.0573907	0.0557094	0.0576726	0.0608092	0.0469651	0.0601381	0.0778342	0.0851953	0.0896276	0.106034	0.103781	0.0830134	0.0570077	0.0556988	0.04336	0.0461546	0.0386127	0.0643395	0.0284392	0.0291872
Threonine	1.85626	2.56301	2.92084	2.60185	2.51505	2.52324	2.54849	2.32965	2.18891	3.32113	3.64731	2.91218	2.58303	2.82687	3.35439	1.9876	2.2338	2.46674	2.44554	1.90827	1.73931	2.21939	1.72197	1.92532
Thymidine	0.0050649	0.0023731	0.0061777	0.00675465	0.00448365	0.00508516	0.00300851	0.00202005	0.00224438	0.00186573	0.00201524	0.00221171	0.00242662	0.0016739	0.00224508	0.00440937	0.00149814	0.00194466	0.00344232	0.00192859	0.00150182	0.00156915	0.00723066	0.00806677
TDP	0.0135892	0.0227854	0.000630421	0.0373889	0.0427716	0.000592217	0.0272852	0.0114911	0.0464954	0.0323929	0.0414836	0.0299597	0.0212584	0.0553152	0.0508363	0.00040722	0.0131604	0.0121701	0.0411171	0.0186059	0.0160885	0.0179049	0.0280704	0.0050906
Thymidine monophosphate	0.0118601	0.0178883	0.0189646	0.0168017	0.0171941	0.0212454	0.0203832	0.0178145	0.0147298	0.0174257	0.0156796	0.0165392	0.0143233	0.011665	0.0127178	0.0160036	0.0161094	0.0174263	0.01807	0.0152584	0.00951256	0.0119013	0.00971689	0.0126288
Thymine	0.000279734	0.000218066	0.000469729	0.000433837	0.000333352	0.000631177	0.000384498	0.000291045	0.000306053	0.000314142	0.000231146	0.000329766	0.00032003	0.00015576	0.000185298	0.00065141	0.000219513	0.000299416	0.000358803	0.000319191	0.000186474	0.000200483	0.000536438	0.000734378
trans-4-Hydroxy-L-proline	0.00500458	0.00648299	0.00818943	0.00702965	0.00712347	0.00688354	0.00720385	0.00638389	0.00547935	0.00881893	0.0121301	0.007435	0.00753409	0.0100804	0.00981942	0.00483078	0.00636111	0.00724369	0.00734752	0.0054172	0.00428635	0.00694822	0.00483338	0.00527976
Tryptophan	0.215146	0.235556	0.294574	0.251429	0.263388	0.30971	0.265018	0.236877	0.253585	0.345479	0.189932	0.113296	0.34684	0.105872	0.270204	0.441568	0.233398	0.261409	0.249271	0.220519	0.191925	0.217749	0.180319	0.244608
Tyrosine	1.55778	1.73228	2.24966	2.06842	1.91414	2.70537	2.09164	1.84979	1.8386	2.21612	2.04643	2.31568	2.44562	1.60339	1.91148	3.50496	1.61371	2.03827	1.8381	1.68094	1.27333	1.50293	1.71573	1.92026
UDP-Glucose	2.39863	2.83058	4.01471	3.33792	2.98063	4.54529	3.561	3.33699	1.3853	2.01075	2.18599	2.1297	2.08065	1.73897	2.12885	2.08912	1.92595	2.51053	2.41645	1.95086	1.71958	2.03367	2.55238	2.93865
UDP-Glucuronic Acid	0.191219	0.214304	0.33935	0.254444	0.223283	0.404325	0.30137	0.270959	0.105036	0.161151	0.157223	0.173768	0.153638	0.130861	0.152701	0.162273	0.15535	0.207225	0.190254	0.159976	0.13779	0.168478	0.228547	0.290143
Uracil	0.0182684	0.0202115	0.0284159	0.026019	0.0236668	0.032225	0.023952	0.0196484	0.0372676	0.0366997	0.0253556	0.0297528	0.0319875	0.021504	0.0245345	0.0590796	0.0184466	0.0214238	0.0268292	0.0258451	0.0152605	0.0172987	0.0260813	0.0318736
Uric acid	0.0808674	0.0686556	0.0671994	0.0845834	0.0819291	0.175377	0.0945534	0.0628725	0.141692	0.076325	0.081408	0.160803	0.281891	0.100233	0.107361	0.687913	0.071752	0.0998253	0.0663096	0.11852	0.0478363	0.0542201	0.0962219	0.0907198
Uridine	0.2531	0.136663	0.140019	0.22329	0.282168	0.43192	0.201177	0.2127	0.365698	0.266493	0.224721	0.443036	0.650464	0.294865	0.322214	1.29907	0.248513	0.301049	0.15375	0.283516	0.166602	0.138168	0.177214	0.227647
Uridine diphosphate	1.71867	1.67423	0.714098	2.9656	3.55504	0.417671	2.21488	1.28505	2.64044	2.48703	2.87591	1.86667	1.93473	3.10309	3.24994	0.145317	0.921524	0.993546	2.89001	1.775	1.56305	1.30619	2.26536	1.26255
Uridine monophosphate	0.224728	0.168444	0.166992	0.29606	0.420025	0.201483	0.221954	0.165387	0.400572	0.246399	0.251431	0.18971	0.221901	0.361388	0.304493	0.294972	0.102635	0.144077	0.297501	0.192947	0.130596	0.110549	0.312303	0.197757
Uridine triphosphate	17.6199	22.0001	43.5666	19.8906	12.7377	55.011	30.2337	33.4269	3.84668	12.8566	11.441	15.2292	12.2477	5.57496	8.55479	20.9769	18.2325	24.7566	12.1882	12.8184	11.4181	17.382	14.9247	29.8402
Valine	2.38856	2.82376	3.41898	3.12583	2.94777	3.84351	3.13611	2.77922	2.81073	3.28322	3.32981	3.63623	3.79137	2.6792	3.12068	5.33547	2.60435	3.11612	2.84864	2.6421	1.99403	2.38529	2.48295	2.78833
Xanthine	0.0702976	0.0744232	0.0899506	0.0732417	0.068306	0.121125	0.0774758	0.0607884	0.0808964	0.0920252	0.0620043	0.0863216	0.0944674	0.0527306	0.0555054	0.229309	0.0603766	0.0773956	0.0651361	0.064573	0.0420363	0.045913	0.072214	0.084961
Xanthosine	0.00324866	0.00337416	0.00524064	0.00399008	0.00371133	0.00486447	0.0032982	0.00267674	0.00253719	0.00353359	0.00316041	0.00425446	0.00354473	0.00255173	0.00273859	0.00534871	0.00284214	0.00428334	0.003533	0.00256493	0.00165556	0.00240993	0.00487087	0.00438904
